# Supplementary material for: RISC in Entamoeba histolytica: Identification of a Protein-Protein Interaction Network for the RNA Interference Pathway in a Deep-Branching Eukaryote
Source: mBio. 2021 Sep 7;12(5):e01540-21. doi: 10.1128/mBio.01540-21 (PMC8546589; doi:10.1128/mBio.01540-21)
Supplement: TABLE S1 [file mbio.01540-21-st001.xlsx]

## Sheet: Suppl. Table IA
	Protein hits in anti-Myc EhAgo2-2△NLS-DR IP		Occurrence among replicates (3/3 or 2/3 * )
	Gene	Annotation (name used in text)
High ranked hits	EHI_120340	nucleosome assembly protein, putative	3/3
	EHI_110400	guanine nucleotide-binding protein subunit beta 2-like 1, putative	3/3
	EHI_121880	protein kinase domain containing protein	*
	EHI_125650	PIWI, putative	3/3
	EHI_141940	hypothetical protein	*
	EHI_128100	peptidyl-prolyl cis-trans isomerase, putative	*
	EHI_102170	elongation factor 1-alpha 1	*
	EHI_114010	peroxiredoxin	3/3
	EHI_163540	estradiol 17-beta-dehydrogenase, putative	*
	EHI_201250	peroxiredoxin	3/3
	EHI_094100	galactokinase, putative	3/3
	EHI_151710	Sec1 family protein	*
	EHI_050550	guanine nucleotide-binding protein subunit beta 2-like 1, putative	3/3
	EHI_052400	elongation factor 1-alpha 1	*
	EHI_072030	nucleosome assembly protein, putative	*
Moderate ranked hits	EHI_028890	recQ family helicase, putative	3/3
	EHI_201710	clathrin heavy chain, putative	*
	EHI_038920	DNA topoisomerase III, putative	3/3
	EHI_145840	peroxiredoxin	3/3
	EHI_074180	cysteine proteinase 1, putative	3/3
	EHI_122310	peroxiredoxin	3/3
	EHI_178570	chaperonin 1 60 kDa	*
	EHI_104390	actin binding protein, putative	*
	EHI_001420	peroxiredoxin	3/3
	EHI_061980	peroxiredoxin	3/3
	EHI_201510	clathrin heavy chain, putative	3/3
Low ranked hits	EHI_052740	dynamin-like protein	*
	EHI_109860	chromatin-specific transcription elongation factor, putative	*
	EHI_121780	enhancer binding protein-1	*
	EHI_152920	hypothetical protein	*
	EHI_159160	iron-containing superoxide dismutase	*
	EHI_182520	DNAJ homolog subfamily A member 1, putative	*
	EHI_183090	hypothetical protein	3/3

## Sheet: Suppl. Table 1B
	Protein hits in anti-Myc EhAgo2-2 PAZ-mut IP		Occurrence among replicates (3/3 or 2/3 * )
	Gene	Annotation (name used in text)
High ranked hits	EHI_125650	PIWI, putative	3/3
	EHI_005150	Tudor	3/3
	EHI_110400	guanine nucleotide-binding protein subunit beta 2-like 1	*
	EHI_033250	polyadenylate-binding protein	*
	EHI_121780	enhancer binding protein-1	3/3
	EHI_072030	nucleosome assembly protein, putative	3/3
	EHI_178570	chaperonin 1 60 kDa	3/3
	EHI_094100	galactokinase	*
	EHI_114200	hypothetical protein	*
	EHI_119330	serine protease inhibitor	3/3
	EHI_201940	clathrin heavy chain	*
	EHI_159160	iron-containing superoxide dismutase	*
	EHI_201710	clathrin heavy chain	*
	EHI_120340	nucleosome assembly protein	3/3
	EHI_198760	alcohol dehydrogenase 3	*
	EHI_147500	serine/threonine-protein phosphatase ppe1	*
	EHI_199590	70 kDa heat shock protein	*
	EHI_104630	filamin 2	*
	EHI_109680	START domain containing protein	*
	EHI_021510	hypothetical protein	*
	EHI_182670	enhancer binding protein-2	3/3
	EHI_112830	hypothetical protein	*
Moderate ranked hits	EHI_102170	elongation factor 1-alpha 1	3/3
	EHI_052400	elongation factor 1-alpha 1	3/3
	EHI_128100	peptidyl-prolyl cis-trans isomerase, putative	3/3
	EHI_083270	ubiquitin	*
	EHI_156660	ubiquitin	*
	EHI_178340	ubiquitin	*
	EHI_166800	ubiquitin	*
	EHI_083410	ubiquitin	*
	EHI_141940	hypothetical protein	*
	EHI_150490	aldehyde-alcohol dehydrogenase 2, putative	3/3
	EHI_052860	heat shock protein 70	*
	EHI_011210	elongation factor 1-alpha 1	3/3
	EHI_201510	clathrin heavy chain, putative	3/3
	EHI_009870	hypothetical protein	*
	EHI_053190	hypothetical protein	*
Low ranked hits	EHI_051060	pyruvate:ferredoxin oxidoreductase	*
	EHI_012580	hypothetical protein, conserved	*
	EHI_121880	protein kinase domain containing protein	3/3
	EHI_148710	hypothetical protein	*
	EHI_052040	hypothetical protein, conserved	*
	EHI_001420	peroxiredoxin	*
	EHI_061980	peroxiredoxin	*
	EHI_060740	EF-hand calcium-binding domain containing protein	3/3
	EHI_174130	Skp1 family protein	*
	EHI_021560	thioredoxin, putative	*
	EHI_104390	actin binding protein, putative	*
	EHI_123390	peroxiredoxin	*
	EHI_145840	peroxiredoxin	*
	EHI_182520	DNAJ homolog subfamily A member 1, putative	*
	EHI_131020	translation initiation factor eIF-2B epsilon subunit, putative	*
	EHI_030610	HECT domain and RCC1-like domain-containing protein, putative	*
	EHI_013050	RhoGAP domain containing protein	*
	EHI_196940	heat shock protein 90, putative	*
	EHI_103830	tRNA (cytosine-5-)-methyltransferase, putative	*
	EHI_006810	14-3-3 protein 3	*
	EHI_044970	malic enzyme, putative	*
	EHI_122310	peroxiredoxin	3/3
	EHI_148160	cullin family protein	*
	EHI_153780	hypothetical protein	3/3
	EHI_111050	actin-like protein, putative	*
	EHI_114010	peroxiredoxin	*
	EHI_006050	serine/threonine-protein phosphatase, putative	*
	EHI_038920	DNA topoisomerase III, putative	*
	EHI_071590	protein disulfide isomerase, putative	*
	EHI_109860	chromatin-specific transcription elongation factor, putative	*
	EHI_095190	hypothetical protein, conserved	3/3
	EHI_013040	adaptor protein (AP) family protein	*
	EHI_166490	alcohol dehydrogenase, putative	*
	EHI_188760	hypothetical protein, conserved	*
	EHI_178440	hypothetical protein	*
	EHI_201250	peroxiredoxin	*
	EHI_174180	Skp1 family protein	*
	EHI_171280	guanine nucleotide-binding protein subunit beta 2-like 1, putative	*
	EHI_124560	AP-2 complex subunit mu, putative	*
	EHI_163480	90 kDa heat shock protein, putative	*
	EHI_106130	hypothetical protein, conserved domain containing	*
	EHI_062830	hypothetical protein	*
	EHI_030070	hypothetical protein	*
	EHI_006170	eukaryotic translation initiation factor 6, putative	*
	EHI_000610	nucleotide binding protein 2, putative	*
	EHI_100480	MIR domain protein	*
	EHI_023220	hypothetical protein	*
	EHI_066770	Skp1 family protein	*
	EHI_072080	RhoGAP domain containing protein	3/3
	EHI_008160	Sec1 family protein	*
	EHI_035800	Ras GTPase activating protein, putative	*
	EHI_054160	leucine rich repeat protein, BspA family	*
	EHI_094030	actin binding protein, putative	*
	EHI_200840	Signal recognition particle receptor alpha subunit, putative	*
	EHI_179380	hypothetical protein	*
	EHI_006070	hypothetical protein	*
	EHI_110650	tyrosine kinase, putative	*
	EHI_050330	malic enzyme, putative	*
	EHI_021270	villidin, putative	*
	EHI_131110	hypothetical protein	*
	EHI_110180	myosin heavy chain	*
	EHI_048560	hypothetical protein	*
	EHI_193060	hypothetical protein	3/3
	EHI_028890	recQ family helicase, putative	3/3
	EHI_160980	hypothetical protein	*
	EHI_098380	Orn/Arg/Lys decarboxylase, putative	*
	EHI_127030	hypothetical protein	3/3
