# Supplementary material for: RISC in Entamoeba histolytica: Identification of a Protein-Protein Interaction Network for the RNA Interference Pathway in a Deep-Branching Eukaryote
Source: mBio. 2021 Sep 7;12(5):e01540-21. doi: 10.1128/mBio.01540-21 (PMC8546589; doi:10.1128/mBio.01540-21)
Supplement: TABLE S2 [file mbio.01540-21-st002.xlsx]

## Sheet: Suppl. Table IIA
Protein hits in anti-Myc EhRdRP1 IP
Gene ID	Product Description	Occurrence in replicates (3/3 or 2/3 * )
EHI_199590	70 kDa heat shock protein, putative	*
EHI_151260	DnaJ family protein	3/3
EHI_121780	enhancer binding protein-1	3/3
EHI_102270	heat shock protein 90, putative	*
EHI_196940	heat shock protein 90, putative	3/3
EHI_188760	hypothetical protein, conserved	*
EHI_001420	peroxiredoxin	3/3
EHI_061980	peroxiredoxin	3/3
EHI_114010	peroxiredoxin	*
EHI_122310	peroxiredoxin	*
EHI_145840	peroxiredoxin	3/3
EHI_201250	peroxiredoxin	*
EHI_072080	RhoGAP domain containing protein	3/3
EHI_139420	RNA-directed RNA polymerase, putative	3/3
EHI_023300	TPR repeat protein	3/3
EHI_166490	alcohol dehydrogenase, putative	*
EHI_134470	ATP-binding cassette protein, putative	*
EHI_201710	clathrin heavy chain, putative	*
EHI_182520	DNAJ homolog subfamily A member 1, putative	3/3
EHI_094100	galactokinase, putative	3/3
EHI_148990	heat shock protein 70, putative	*
EHI_197860	heat shock protein 70, putative	*
EHI_035790	hypothetical protein	*
EHI_067230	hypothetical protein	*
EHI_127030	hypothetical protein	*
EHI_177170	hypothetical protein	*
EHI_178980	hypothetical protein	*
EHI_193060	hypothetical protein	3/3
EHI_194980	hypothetical protein	3/3
EHI_005150	hypothetical protein, conserved	*
EHI_124390	hypothetical protein, conserved	*
EHI_044970	malic enzyme, putative	*
EHI_050330	malic enzyme, putative	*
EHI_100480	MIR domain protein	3/3
EHI_175450	P-glycoprotein-5	3/3
EHI_128100	peptidyl-prolyl cis-trans isomerase, putative	3/3
EHI_123390	peroxiredoxin	*
EHI_033250	polyadenylate-binding protein, putative	*
EHI_121880	protein kinase domain containing protein	*
EHI_028890	recQ family helicase, putative	3/3
EHI_155220	T-complex protein 1, alpha subunit, putative	*
EHI_110650	tyrosine kinase, putative	*
EHI_083270	ubiquitin, putative	*
EHI_083410	ubiquitin, putative	*
EHI_156660	ubiquitin, putative	*
EHI_166800	ubiquitin, putative	*
EHI_178340	ubiquitin, putative	*
EHI_110810	unconventional myosin IB	*

## Sheet: Suppl. Table IIB
Protein hits in anti-Myc EhRdRP2 IP
Gene ID	Product Description	Occurrence in replicates (3/3 or 2/3 * )
EHI_199590	70 kDa heat shock protein, putative	3/3
EHI_121780	enhancer binding protein-1	*
EHI_182670	enhancer binding protein-2, putative	*
EHI_179800	hypothetical protein	3/3
EHI_001420	peroxiredoxin	*
EHI_061980	peroxiredoxin	*
EHI_114010	peroxiredoxin	*
EHI_122310	peroxiredoxin	3/3
EHI_145840	peroxiredoxin	*
EHI_201250	peroxiredoxin	*
EHI_072080	RhoGAP domain containing protein	3/3
EHI_006810	14-3-3 protein 3	*
EHI_134470	ATP-binding cassette protein, putative	*
EHI_201710	clathrin heavy chain, putative	*
EHI_151260	DnaJ family protein	*
EHI_104630	filamin 2, putative	*
EHI_094100	galactokinase, putative	*
EHI_050550	guanine nucleotide-binding protein subunit beta 2-like 1, putative	*
EHI_110400	guanine nucleotide-binding protein subunit beta 2-like 1, putative	*
EHI_196940	heat shock protein 90, putative	*
EHI_200020	heat shock transcription factor, putative	*
EHI_035790	hypothetical protein	*
EHI_067230	hypothetical protein	*
EHI_127030	hypothetical protein	*
EHI_148710	hypothetical protein	3/3
EHI_160980	hypothetical protein	*
EHI_184800	hypothetical protein	*
EHI_193060	hypothetical protein	3/3
EHI_194980	hypothetical protein	3/3
EHI_005150	hypothetical protein, conserved	3/3
EHI_124390	hypothetical protein, conserved	*
EHI_159160	iron-containing superoxide dismutase	*
EHI_000610	nucleotide binding protein 2, putative	*
EHI_175450	P-glycoprotein-5	*
EHI_128100	peptidyl-prolyl cis-trans isomerase, putative	*
EHI_121880	protein kinase domain containing protein	*
EHI_151650	pseudouridine synthase, putative	*
EHI_119330	serine protease inhibitor, putative	*
EHI_110650	tyrosine kinase, putative	3/3
EHI_012290	ubiquitin carboxyl-terminal hydrolase domain containing protein	*
EHI_110810	unconventional myosin IB	*
