# Supplementary material for: RISC in Entamoeba histolytica: Identification of a Protein-Protein Interaction Network for the RNA Interference Pathway in a Deep-Branching Eukaryote
Source: mBio. 2021 Sep 7;12(5):e01540-21. doi: 10.1128/mBio.01540-21 (PMC8546589; doi:10.1128/mBio.01540-21)
Supplement: TABLE S3 [file mbio.01540-21-st003.xlsx]

## Sheet: Suppl. Table III
Primers (Fwd/Rvs)	Sequence	Purpose
EHI_139420_Fwd	GACCCGGGATGGATAAATTTGATTATTGTCAT	Cloning
EHI_139420_Rvs	GATCCTCGAGTTATTTAATTTGTTTTAGTTTTA	Cloning
EHI_179800_Fwd	GACCCGGGATGAAATATTTAAAAAAATATTAT	Cloning
EHI_179800_Rvs	GATCCTCGAGTTATTCTAAATGAATAATTGCATTA	Cloning
EHI_072030_Fwd	GACCCGGGATGAGTTATCAATCCTCACAACT	Cloning
EHI_072030_Rvs	GATCCTCGAGTTAATTGAATTGATAAAAATATTGGATGGCT	Cloning
EHI_120340_Fwd	GATCCCCGGGATGTCAATTCATTCCATAGATAAAATTAATAAAG	Cloning
EHI_120340_Rvs	GATCCTCGAGTTAATGGGTTGCATAATCAACAC	Cloning
EHI_121780_Fwd	AACCCGGGATGACTACATTATATGTTTCACA	Cloning
EHI_121780_Rvs	AACTCGAGTTAATTGGAAGTAGTTTCTTCTTTCT	Cloning
EHI_005150_Fwd	AACCCGGGATGCCAGCACAAAATACTCA	Cloning
EHI_005150_Rvs	AACTCGAGTTAATGCTTGTCCTTTTCTTCATCA	Cloning
EHI_050550_Fwd	AACCCGGGATGTCTGCTGGTCTTGCCTT	Cloning
EHI_050550_Rvs	AACTCGAGTTAATTGGTAGCTTTAATGGTACTAGC	Cloning
NAP07 Recom F	ATTCCCGGGTATGAGTTATCAATCCTCACAACT	recombinant protein
NAP12 Recom F	ATTCCCGGGTATGTCAATTCATTCCATAGATA	recombinant protein
